# Supplementary material for: Rapid detection of identity-by-descent tracts for mega-scale datasets
Source: Nat Commun. 2021 Jun 10;12:3546. doi: 10.1038/s41467-021-22910-w (PMC8192555; doi:10.1038/s41467-021-22910-w)
Supplement: Supplementary file 2 — Source Data [file 41467_2021_22910_MOESM2_ESM.xlsx]

## Sheet: fig-2
Figure-2
		Segment Length	3 cM			5 cM			10 cM			20 cM
		Minimum Recovery	iLASH	Refined IBD	GERMLINE	iLASH	Refined IBD	GERMLINE	iLASH	Refined IBD	GERMLINE	iLASH	Refined IBD	GERMLINE
	Recovery	0.5	0.806625	0.567809	0.300535	0.999929	0.999437	0.995689	1	0.999484	1	1	0.999582	1
		0.7	0.806625	0.567809	0.300535	0.99785	0.998813	0.993813	1	0.999484	1	1	0.999582	1
		0.8	0.806625	0.567809	0.300535	0.993407	0.996288	0.958402	1	0.999484	0.993902	1	0.999582	1
		0.9	0.800943	0.567809	0.300507	0.988817	0.995299	0.724298	0.982457	0.993175	0.940569	1	0.999582	1
		0.95	0.728572	0.567809	0.210171	0.968586	0.9936	0.357169	0.977368	0.988907	0.72616	0.995816	0.997071	0.963598
		0.99	0.362847	0.565763	0.0278074	0.571564	0.945104	0.0420697	0.785309	0.977508	0.106853	0.97113	0.992887	0.397071

## Sheet: fig-3
Figure 3a
			1000	3000	5000	8000	10000	15000	20000	30000	50000	80000
	ilash	PAGE	3.1	6.47	10.54	17.4	23.69	44.39	74.57	144.54	360.49	889.4
		PR	3.92	10.28	16.26	28.49	40.97	64.57	98.59	195.93	419.57	942.41
	germline	PAGE	25	191	461	1177	1735	3657	6654	18319
		PR	38	236	558	1305	1807	3942	5703	18805
	refined IBD	PAGE	55.7912	155.915	281.942	546.256	684.209	1064.1	1526.01	2584.43	8585.97
		PR	136.611	387.134	706.112	1186.39	1500.26	2391.92	3248.23	5425.07	17633
Figure 3b
	ilash	PAGE	time	3.1	6.47	10.54	17.4	23.69	44.39	74.57	144.54	360.49	889.4
			IBD length	26954.4	87530.6	195566	559394	975236	2.67046e+06	5.30005e+06	1.3351e+07	4.0498e+07	1.08829e+08
		PR	time	3.92	10.28	16.26	28.49	40.97	64.57	98.59	195.93	419.57	942.41
			IBD length	748755	2.2511e+06	3.7795e+06	6.19375e+06	7.91128e+06	1.26234e+07	1.79793e+07	3.05759e+07	63366533	1.313e+08
	PAGE	PAGE	time	25	191	461	1177	1735	3657	6654	18319
			IBD length	23504.6	71776.6	136440	326087	543478	1.48969e+06	3.04266e+06	8.01019e+06
		PR	time	38	236	558	1305	1807	3942	5703	18805
			IBD length	686773	2.06421e+06	3.44944e+06	5.58063e+06	7.05012e+06	1.09712e+07	1.52826e+07	2.50778e+07
	Refined IBD	PAGE	time	55.7912	155.915	281.942	546.256	684.209	1064.1	1526.01	2584.43	8585.97
			IBD length	26194.7	81005.1	159268	394442	661835	1.79867e+06	3.63137e+06	9.42223e+06	29430189
		PR	time	136.611	387.134	706.112	1186.39	1500.26	2391.92	3248.23	5425.07	17633
			IBD length	745526	2.23929e+06	3.74564e+06	6.0766e+06	7.69598e+06	1.20473e+07	1.68658e+07	2.79107e+07	55752532

## Sheet: supp fig-1
Supplementary Figure-1
			Sample Count
	Method	Population	1000	3000	5000	8000	10000	15000	20000	30000
	iLASH	PAGE	0.955855	0.95227	0.951565	0.951582	0.951476	0.951196	0.951491	0.951262
		PR	0.951446	0.952341	0.954195	0.95398	0.954137	0.954682	0.954582	0.954691
		AA	0.97057	0.971132	0.971521	0.971729	0.971854	0.971558	0.97156	0.971734
	Refined-IBD	PAGE	0.919169	0.917787	0.918896	0.918616	0.918002	0.917935	0.917757	0.917985
		PR	0.924013	0.924151	0.9252	0.925774	0.926273	0.926609	0.927016	0.927218
		AA	0.965609	0.966168	0.966454	0.966428	0.966364	0.966506	0.966535	0.966569
	GERMLINE	PAGE	0.822118	0.81973	0.821387	0.820637	0.820143	0.820021	0.82051	0.821231
		PR	0.831046	0.82902	0.829207	0.829242	0.828524	0.829075	0.828832	0.829199
		AA	0.89109	0.892352	0.892786	0.893043	0.892723	0.89273	0.89277	0.89282

## Sheet: supp fig-2
Supplementary Figure-2
	Basepair	2592143	2593856	2594084	2603338	2604016	2604923	2606264	2606939	2607024	2608702	2608893	2608936	2609530	2612152	2616697	2620146	2624846	2626800	2630434	2631443	2631902	2632709	2632736	2633581	2637735	2638151	2638612	2641087	2643225	2645097	2645802	2647905	2649403	2649472	2649579	2650419	2653025	2653564	2653965	2654029	2659226	2659311	2661069	2665294	2665555	2666336	2666773	2666880
	GERMLINE	0	0	0	0	0	0	0	0	0	0	0	0	0	0	0	0	0	0	0	0	0	0	0	0	0	0	0	0	0	0	0	0	0	0	0	0	0	0	0	0	0	0	0	0	0	0	0	0
	iLASH	0	0	0	0	0	0	0	0	0	0	0	0	0	0	0	0	0	0	0	0	0	0	0	0	0	0	0	0	0	0	0	0	0	0	0	0	0	0	0	0	0	0	0	0	0	0	0	0
	Refined-IBD	0	0	0	0	0	0	0	0	0	0	0	0	0	0	0	0	0	0	0	0	0	0	0	0	0	0	0	0	0	0	0	0	0	0	0	0	0	0	0	0	0	0	0	0	0	0	0	0
[truncated: 552 more columns]

## Sheet: supp fig-3
Supplementary Figure-3
	Sample Count		1000	2000	3000	5000	10000	20000	40000	50000
	Memory Usage
		Refined IBD	4.4926	-	6.56634	6.67974	8.21205	9.00897	12.847	15.9691
		GERMLINE	0.880148	1.80766	-	4.9891	11.6007	29.7723	-	-
		iLASH	0.234639	0.439894	-	1.18496	2.63773	5.70767	12.3899	16.0471

## Sheet: supp fig-4
Supplementary Figure-4
	SNP Density	0.5	0.75	0.9	1
	Runtime	12.7244	13.5229	14.3079	14.6732
	Memory Usage	1.73645	2.1703	2.30143	2.37331

## Sheet: supp fig-5
Supplementary Figure-5
	Minimum IBD Segment Size (cM)	3	5	10	20
	Runtime	223.208	88.2758	41.9717	34.7845
	Memory Usage	22805.5	14090.7	5239.97	2873.93

## Sheet: supp fig-6
Supplemental Figure 6
		Time
	Sample Count	1000	3000	5000	8000	10000	15000	20000	30000	50000	80000
	iLASH	3.92	10.28	16.26	28.49	40.97	64.57	98.59	195.93	419.57	942.41
	RaPID	27	80	137	235	307	499	714	1237	2583	5896

## Sheet: supp fig-7
Supplementary Figure-7a
	Percentage of Total IBD Recovered
	Permutations per bucket	2	3	4	5	6
	Bucket Count = 2	94.0428	93.1649	92.5764	92.1344	91.7528
	Bucket Count = 3	93.1379	92.2113	92.3858	92.0981	91.8293
	Bucket Count = 4	92.8487	92.2443	92.2622	92.0719	91.894
	Bucket Count = 5	92.4702	92.2399	91.9343	92.0464	91.934
	Bucket Count = 6	92.4321	91.9621	91.9722	91.7506	91.9446
Supplementary Figure-7b
	False Positive Rate
	Permutations per bucket	2	3	4	5	6
	Bucket Count = 2	2259.1	316.7	114.4	39.6	17.3
	Bucket Count = 3	156.9	27	122.4	51.2	23.2
	Bucket Count = 4	245.3	36.1	205.8	63.3	30.1
	Bucket Count = 5	57.9	61.5	14.4	75.7	36.3
	Bucket Count = 6	88.3	12.1	19.8	7.3	42.4

## Sheet: supp fig-8
Supplementary Figure-8a
	Runtime
	Permutations per bucket	2	3	4	5	6
	Bucket Count = 2	87.8267	37.9012	32.8239	29.8569	28.1063
	Bucket Count = 3	34.941	29.66	34.4301	31.5666	29.8327
	Bucket Count = 4	38.9878	32.3157	36.1905	32.9208	32.1058
	Bucket Count = 5	35.4149	33.3273	31.463	34.8565	32.6691
	Bucket Count = 6	37.6466	32.4181	34.0624	32.5252	34.861
Supplementary Figure-8b
	Memory
	Permutations per bucket	2	3	4	5	6
	Bucket Count = 2	6.55121	4.98393	4.7004	4.47495	4.3626
	Bucket Count = 3	4.84114	4.56345	5.00717	4.82745	4.71948
	Bucket Count = 4	5.19339	4.92663	5.26693	5.13656	4.97528
	Bucket Count = 5	5.04662	5.22223	5.03533	5.39649	5.26829
	Bucket Count = 6	5.31221	5.12125	5.31505	5.18484	5.53447

[truncated: 3 more sheets: supp fig-9, supp fig-10, supp fig-11]
